# Supplementary material for: A cytidine deaminase regulates axon regeneration by modulating the functions of the Caenorhabditis elegans HGF/plasminogen family protein SVH-1
Source: PLoS Genet. 2024 Jul 26;20(7):e1011367. doi: 10.1371/journal.pgen.1011367 (PMC11305532; doi:10.1371/journal.pgen.1011367)
Supplement: S1 Table — (XLSX) [file pgen.1011367.s005.xlsx]

## Sheet: S1 table
S1 Table. Raw data of genotypes tested by axotomy.
Strain	Genotype (juIs76 background)	No. of animals	No. of axons	No. of regenerations (% of total)	Chi-square test*	Compared with
KU501	wild type	23	58	40 (69%)	-	-
KU1437	cdd-2(km70)	35	51	19 (37%)	<0.01	KU501
KU1482	cdd-2(km70); Ex[Pcdd-2::cdd-2 (genomic DNA)]	32	55	33 (60%)	<0.05	KU1437
KU501a	wild type	23	63	43 (68%)	-	-
KU1438	cdd-1(ok390)	22	58	38 (66%)	0.7492	KU501a
KU1437a	cdd-2(km70)	21	59	21 (36%)	-	-
KU1485	cdd-2(km70); Ex[Punc-25::svh-2]	33	52	31 (60%)	<0.05	KU1437a
KU1486	cdd-2(km70); Ex[Psrh-220::svh-1]	21	59	22 (37%)	NS	KU1437a
KU1437b	cdd-2(km70)	32	92	37 (40%)	-	-
KU1483	cdd-2(km70); Ex[Punc-25::cdd-2 (cDNA)]	29	50	21 (42%)	NS	KU1437b
KU1484	cdd-2(km70); Ex[Psrh-220::cdd-2 (cDNA)]	31	52	32 (62%)	<0.05	KU1437b
KU1437c	cdd-2(km70)	19	48	20 (42%)	-	-
KU1489	cdd-2(km70); Ex[Pcdd-2::cdd-2 (cDNA)]	32	50	22 (44%)	0.8155	KU1437c
KU1437d	cdd-2(km70)	15	44	17 (39%)	-	-
KU1490	cdd-2(km70); Ex[Pcdd-2::cdd-2 (genomic DNA)::venus]	38	51	30 (59%)	0.0497	KU1437d
KU1499	cdd-2(km70); Ex[Psrh-220::cdd-2(C95S) (cDNA)]	24	54	25 (46%)	-	-
	cdd-2(km70); Ex[Psrh-220::cdd-2(C95S) (cDNA)] -Ex	25	58	28 (48%)	0.8339	KU1499
KU1437e	cdd-2(km70)	20	54	20 (37%)	-	-
KU1487	cdd-2(km70); Ex[Psrh-220::svh-1(H755Y)]	33	50	31 (62%)	<0.05	KU1437e
KU1488	cdd-2(km70); Ex[Psrh-220::svh-1(S898F)]	30	50	24 (48%)	NS	KU1437e
KU501b	wild type	18	54	33 (61%)	-	-
KU502	svh-1(ok2531); kmDp1/+	25	64	27 (42%)	0.0405	KU501b
KU1492	svh-1(ok2531); kmDp1/+; Ex[Psrh-220::svh-1]	23	56	37 (66%)	-	-
KU1493	svh-1(ok2531); kmDp1/+; Ex[Psrh-220::svh-1(s-mut)]	24	56	23 (41%)	<0.05	KU1492
KU1494	svh-1(ok2531); kmDp1/+; Ex[Psrh-220::svh-1(s-mut, H755Y]	23	59	36 (61%)	NS	KU1492
* Benjamini-Hochberg FDR-correction were used for multiple comparisons. NS: not significant.
