# Supplementary material for: A cytidine deaminase regulates axon regeneration by modulating the functions of the Caenorhabditis elegans HGF/plasminogen family protein SVH-1
Source: PLoS Genet. 2024 Jul 26;20(7):e1011367. doi: 10.1371/journal.pgen.1011367 (PMC11305532; doi:10.1371/journal.pgen.1011367)
Supplement: S2 Table — (XLSX) [file pgen.1011367.s006.xlsx]

## Sheet: S2 Table
S2 Table. Strains used in this study.
Strain	Genotype
KU501	juIs76 [Punc-25::GFP + lin-15(+)] Ⅱ
KU502	juIs76 II; svh-1(ok2531) IV; kmDp1/+ X
KU1437	juIs76 II; cdd-2(km70) IV
KU1438	juIs76 II; cdd-1(ok390) X
KU1482	juIs76 II; cdd-2(km70); kmEx1482[Pcdd-2::cdd-2 (genomic DNA) + Pmyo-2::dsred-monomer + pBluescript II]
KU1483	juIs76 II; cdd-2(km70); kmEx1483[Punc-25::cdd-2 (cDNA) + Pmyo-2::dsred-monomer + pBluescript II]
KU1484	juIs76 II; cdd-2(km70); kmEx1484[Psrh-220::cdd-2 (cDNA) + Pmyo-2::dsred-monomer + pBluescript II]
KU1485	juIs76 II; cdd-2(km70); kmEx1485[Punc-25::svh-2 + Pmyo-2::dsred-monomer + pBluescript II]
KU1486	juIs76 II; cdd-2(km70); kmEx1486[Psrh-220::svh-1 + Pmyo-2::dsred-monomer + pBluescript II]
KU1487	juIs76 II; cdd-2(km70); kmEx1487[Psrh-220::svh-1(H755Y) + Pmyo-2::dsred-monomer + pBluescript II]
KU1488	juIs76 II; cdd-2(km70); kmEx1488[Psrh-220::svh-1(S898F) + Pmyo-2::dsred-monomer + pBluescript II]
KU1489	juIs76 II; cdd-2(km70); kmEx1489[Pcdd-2::cdd-2 (cDNA) + Pmyo-2::dsred-monomer + pBluescript II]
KU1490	juIs76 II; cdd-2(km70); kmEx1490[Pcdd-2::cdd-2 (genomic DNA)::venus + Pmyo-2::dsred-monomer + pBluescript II]
KU1491	kmEx1491[Pcdd-2::cdd-2::venus, Psrh-220::cfp + Pofm-1::gfp + pBluescript II]
KU1492	juIs76 II; svh-1(ok2531) IV; kmDp1/+ X; kmEx1492[Psrh-220::svh-1 + Pmyo-2::dsred-monomer + pBluescript II]
KU1493	juIs76 II; svh-1(ok2531) IV; kmDp1/+ X; kmEx1493[Psrh-220::svh-1(s-mut) + Pmyo-2::dsred-monomer + pBluescript II]
KU1494	juIs76 II; svh-1(ok2531) IV; kmDp1/+ X; kmEx1494[Psrh-220::svh-1(s-mut, H755Y) + Pmyo-2::dsred-monomer + pBluescript II]
KU1495	juIs76 II; svh-1(ok2531)/nT1[qIs51] (IV;V)
KU1496	juIs76 II; svh-1(ok2531)/nT1[qIs51] (IV;V); kmEx1492[Psrh-220::svh-1 + Pmyo-2::dsred-monomer + pBluescript II]
KU1497	juIs76 II; svh-1(ok2531)/nT1[qIs51] (IV;V); kmEx1493[Psrh-220::svh-1(s-mut) + Pmyo-2::dsred-monomer + pBluescript II]
KU1498	juIs76 II; svh-1(ok2531)/nT1[qIs51] (IV;V); kmEx1494[Psrh-220::svh-1(s-mut, H755Y) + Pmyo-2::dsred-monomer + pBluescript II]
KU1499	juIs76 II; cdd-2(km70); kmEx1499[Psrh-220::cdd-2(C95S) (cDNA)+ Pmyo-2::dsred-monomer + pBluescript II]
KU1627	kmEx1627[Psrh-220::cdd-2 (cDNA)+ Pmyo-2::dsred-monomer + pBluescript II]
KU1628	kmEx1628[Psrh-220::cdd-2(C95S) (cDNA) + Pmyo-2::dsred-monomer + pBluescript II]
