# Supplementary material for: A cytidine deaminase regulates axon regeneration by modulating the functions of the Caenorhabditis elegans HGF/plasminogen family protein SVH-1
Source: PLoS Genet. 2024 Jul 26;20(7):e1011367. doi: 10.1371/journal.pgen.1011367 (PMC11305532; doi:10.1371/journal.pgen.1011367)
Supplement: S3 Table — (XLSX) [file pgen.1011367.s007.xlsx]

## Sheet: S3 Table
S3 Table. Primers used in this study.
Primer name	Sequence	Used for
cdd-2sgRNAF1	5’-agactattcggttttagagctagaaatagcaagttaaaataaggct-3’	pU6::cdd-2_sgRNA plasmid construction
cdd-2sgRNAR1	5’-tcctcaagataaacatttagatttgcaattcaattatatagggac-3’	pU6::cdd-2_sgRNA plasmid construction
cdd-2genF	5’-gagatacgcaaacacgctcgcgca-3’	Pcdd-2::cdd-2 (genomic DNA) construction
cdd-2genR	5’-tttccacaggccgccattctga-3’	Pcdd-2::cdd-2 (genomic DNA) construction
cdd-2cDNAF	5’-ggtaccatggccgcgaatagtcttcctca-3’	cdd-2 cDNA isolation and Psrh-220::cdd-2 (cDNA) construction
cdd-2cDNAR	5’-gagctcttaagagacgactgtaacgttatgctccg-3’	cdd-2 cDNA isolation and Psrh-220::cdd-2 (cDNA) construction
cdd-2CSmutF	5'-ccggactttgccgtcaatttctag-3'	Psrh-220::cdd-2 (C95S) construction and sequencing
cdd-2CSmutR	5'-agggagacgcaggttcgctg-3'	Psrh-220::cdd-2 (C95S) construction and sequencing
cdd-2 cDNA to pSC325 F	5’-attttcaggaggacccttggctagatggccgcgaatagtcttc-3’	Punc-25::cdd-2 (cDNA) construction
cdd-2 cDNA to pSC325 R	5’-ataccatggtaccgtaagagacgactgtaacgttatg-3’	Punc-25::cdd-2 (cDNA) construction
cdd-2P+cdd-2cDNA VecF	5'-caagatgatgccacggagcataac-3'	Pcdd-2::cdd-2 (cDNA) construction
cdd-2P+cdd-2cDNA VecR	5'-cagctcgggccaaatgaactag-3'	Pcdd-2::cdd-2 (cDNA) construction
cdd-2P+cdd-2 cDNA insF	5'-agttcatttggcccgagctgcgatgaaacgggcacattg-3'	Pcdd-2::cdd-2 (cDNA) construction
cdd-2P+cdd-2 cDNA insR	5'-tgctccgtggcatcatcttgctttaatcctttagcttctgatgc-3'	Pcdd-2::cdd-2 (cDNA) construction
svh-1 mutF1	5'-cctattgtttcgaagaagacgaaagag-3'	Psrh-220::svh-1(H755Y) construction
svh-1 mutR	5'-ctgctgtgatcaaatgtgtcttgtc-3'	Psrh-220::svh-1(H755Y) construction
svh-1(S898F)F	5'-ggtatagattcttgccaaggtgatttcg-3'	Psrh-220::svh-1(S898F) construction
svh-1(S898F)R	5'-gtcgacacgcaaatggaccac-3'	Psrh-220::svh-1(S898F) construction
svh-1 palindrome mutantF	5'-ggacaataaccagacagatggaaatgaac-3'	Psrh-220::svh-1(s-mut) construction
svh-1 palindrome mutantR	5'-cagtcaccaactacaacttcatacgag-3'	Psrh-220::svh-1(s-mut) construction
cdd-2genome+venus F	5'-ttttttattccaatcagaaactcctttccac-3'	Pcdd-2::cdd-2 (genomic DNA)::venus construction
cdd-2genome+venus R	5'-agagacgactgtaacgttatgctcc-3'	Pcdd-2::cdd-2 (genomic DNA)::venus construction and sequencing
venus for Pcdd-2+genome F	5'-ataacgttacagtcgtctctccggtagaaaaaatgagtaaag-3'	Pcdd-2::cdd-2 (genomic DNA)::venus construction
venus for Pcdd-2+genome R2	5'-tttctgattggaataaaaaactatttgtatagttcatccatgc-3'	Pcdd-2::cdd-2 (genomic DNA)::venus construction
cdd-2HMAF1	5'-gatacacgcgcccaaacgtc-3'	detection of cdd-2(km70) and sequencing
cdd-2HMAR1	5'-ccctggacaatttccccagattc-3'	detection of cdd-2(km70) and sequencing
cdd-2ScaIF1	5'-gttgcaaagttcccattttgtcatg-3'	detection of cdd-2(km70) and sequencing
cdd-1(ok390)F	5'-gcatatggcagaagctcgtatgttg-3'	detection of cdd-1(ok390)
cdd-1(ok390)R	5'-cgcaatagttaccgccttgacc-3'	detection of cdd-1(ok390)
cdd-1(ok390)DF	5'-ccacccacactacatttaagaatgtcaac-3'	detection of cdd-1(ok390)
ok2531F1	5'-agatacagtagaagtgagttgct-3'	detection of svh-1(ok2531)
ok2531R1	5'-ggcattttgcagcacactga-3'	detection of svh-1(ok2531)
ok2531D1	5'-ggttgtgatgagcataattgt-3'	detection of svh-1(ok2531)
Psrh-220checkF	5'-gacatcccttctacctcagcct-3'	sequencing (Psrh-220 plasmids)
C07G1.IF	5'-ataacaatcagacagatggaaatgaacaga-3'	sequencing (svh-1 plasmids)
svh-1 dssF	5'-caatgacttgtgctaaatgtatagaattaaaaattttcgaa-3'	sequencing (svh-1 plasmids)
kringleF	5'-ccgaaagttttaatgatgtcgtcccaattgaa-3'	sequencing (svh-1 plasmids)
kringleR	5'-gcccagattcacaaaaaacgtatgcttcag-3'	sequencing (svh-1 plasmids)
C07G1.6RNAiF	5'-tcaatttgtagagtgctcggattt-3'	sequencing (svh-1 plasmids)
C07G1.6RNAiR	5'-ctcaaacatgataagttccaggc-3'	sequencing (svh-1 plasmids)
M13 Reverse primer	5'-caggaaacagctatgac-3'	sequencing (svh-1 and cdd-2 plasmids)
T7 primer	5'-taatacgactcactataggg-3'	sequencing (svh-1 and cdd-2 plasmids)
